# Supplementary material for: Sulfotransferase 1A1 (SULT1A1) gene expression is regulated by members of the NFI transcription factors in human breast cancer cells
Source: BMC Clin Pathol. 2014 Jan 6;14:1. doi: 10.1186/1472-6890-14-1 (PMC3913331; doi:10.1186/1472-6890-14-1)
Supplement: Additional file 3 — Screening of SULT1A1 gene expression activators from MCF-7 cells treated with siRNAs. SULT1A1 mRNA levels were determined with The Expressed Transcription Factor Knockdown Transcriptome PCR Array (Qiagen, Valencia, CA) following the manufacturer’s instructions. Briefly, real-time PCR was performed with cDNAs derived from MCF-7 cells treated with siRNAs targeting 270 transcription factors. SULT1A1 gene expression levels were expressed as Log2 fold changes based on Ct calculation using 18S as house-keeping gene and non-target siRNA treated sample well (VTC) as negative control. The arrow indicates SULT1A1 gene expression was decreased more than four-fold in siNFI-B transfected MCF-7 cells. [file 1472-6890-14-1-S3.xlsx]

## Sheet: Sheet1
Manually Input fold change threshold if necessary:				Please leave it empty if you want to use the default calculation!
Gene Symbol: SULT1A1
